# Supplementary material for: Blast2Fish: a reference-based annotation web tool for transcriptome analysis of non-model teleost fish
Source: BMC Bioinformatics. 2020 May 4;21:174. doi: 10.1186/s12859-020-3507-9 (PMC7199347; doi:10.1186/s12859-020-3507-9)
Supplement: Supplementary file 1 — Additional file 1. The top 20 major MeSH term of different maximum target sequence settings. The top 20 major MeSH term of maximum target sequence setting 1–500 were listed in the file. [file 12859_2020_3507_MOESM1_ESM.xls]

## Sheet: 工作表1
The top 20 major MeSH term of different maximum target sequence settings
Maximum target sequence	Major MeSH term	Counts
1	Genes, MHC Class I	18
	Genes, Immunoglobulin	4
	Intracellular Signaling Peptides and Proteins	2
	Nuclear Proteins	2
	Oxidoreductases	2
	Collagen	2
	Organogenesis	2
	Immunity, Innate	1
	Signal Transduction	1
	Restraint, Physical	1
	Stress, Psychological	1
	Cell Movement	1
100	Genes, MHC Class I	81
	Signal Transduction	58
	Immunity, Innate	54
	Genes, MHC Class II	41
	Genes, Mitochondrial	37
	Genes, Immunoglobulin	21
	Carps	15
	Fresh Water	15
	Hematopoiesis	12
	Lipid Metabolism	11
	Genes, T-Cell Receptor alpha	10
	Host-Pathogen Interactions	10
	Heart	10
	Body Patterning	10
	Cell Differentiation	10
	Gene Rearrangement, B-Lymphocyte, Light Chain	9
	Vaccination	9
	Apoptosis	9
	Cell Movement	9
	Embryonic Development	9
200	Genes, MHC Class I	147
	Signal Transduction	103
	Immunity, Innate	78
	Genes, MHC Class II	68
	Genes, Immunoglobulin	41
	Genes, Mitochondrial	31
	Flatfishes	24
	Gene Rearrangement, B-Lymphocyte, Light Chain	22
	Embryonic Development	22
	Fresh Water	22
	Cell Movement	19
	Body Patterning	18
	Apoptosis	17
	Vaccination	16
	Genes, Immunoglobulin Light Chain	16
	Cell Differentiation	16
	Gene Regulatory Networks	15
	Ictaluridae	14
	Adaptive Immunity	14
	Major Histocompatibility Complex	14
300	Genes, MHC Class I	154
	Signal Transduction	124
	Genes, MHC Class II	121
	Immunity, Innate	87
	Genes, Mitochondrial	67
	Flatfishes	35
	Genes, Immunoglobulin	35
	Cell Differentiation	28
	Cell Movement	28
	Body Patterning	27
	Gene Rearrangement, B-Lymphocyte, Light Chain	23
	Embryonic Development	23
	Carps	22
	Apoptosis	22
	Gene Regulatory Networks	22
	Fresh Water	21
	Intercellular Signaling Peptides and Proteins	20
	Heart	20
	Morphogenesis	18
	Host-Pathogen Interactions	18
400	Genes, MHC Class I	155
	Signal Transduction	140
	Genes, MHC Class II	130
	Genes, Mitochondrial	94
	Immunity, Innate	90
	Genes, Immunoglobulin	42
	Body Patterning	38
	Embryonic Development	33
	Cell Movement	32
	Cell Differentiation	31
	Kidney	30
	Spleen	28
	DNA, Mitochondrial	28
	Carps	27
	Flatfishes	26
	Gene Rearrangement, B-Lymphocyte, Light Chain	26
	Apoptosis	25
	Gene Regulatory Networks	25
	Fresh Water	24
	Genetic Predisposition to Disease	23
500	Genes, MHC Class I	200
	Signal Transduction	155
	Genes, MHC Class II	135
	Genes, Mitochondrial	108
	Immunity, Innate	99
	Genes, Immunoglobulin	45
	Body Patterning	41
	Cell Movement	39
	Flatfishes	38
	Cell Differentiation	36
	Embryonic Development	35
	DNA, Mitochondrial	32
	Kidney	30
	Apoptosis	29
	Carps	28
	Spleen	28
	Gene Regulatory Networks	28
	Gene Rearrangement, B-Lymphocyte, Light Chain	26
	Genetic Predisposition to Disease	26
	Fresh Water	25
